# Supplementary material for: Diversity and Long-Term Dynamics of Human Blood Anelloviruses
Source: J Virol. 2022 May 16;96(11):e00109-22. doi: 10.1128/jvi.00109-22 (PMC9175625; doi:10.1128/jvi.00109-22)
Supplement: Supplemental file 2 — Tables S1 to S5. Download jvi.00109-22-s0002.xlsx, XLSX file, 0.1 MB [file jvi.00109-22-s0002.xlsx]

## Sheet: S1
Table S1. Sequences of primers and probes used in the study.
Subject	Application	Primer name	Sequence (5’-3’)	Reference
Both subjects	TTV genus-specific qPCR	TTV sense	CCTGCACTTCCGAATGGCTGAGTT	[29]
		TTV anti-sense	CTTGACTGCGGTGTGTAAACTCAC	[29]
		TTV probe	6FAM-CCTCCGGCACCCGCCCTCGGGACG-TAM	[29]
	TTMV genus-specific qPCR	TTMV sense	ACTTCCGAATGGCTGAGTTTATG	This paper
		TTMV anti-sense	TTTAAGTTTCTTGCCCGTTCCGCCAGAC	This paper
		TTMV probe	6FAM-ACCGWARTCWAGGGGCAATTCGGGC-TAM	This paper
	TTMDV genus-specific qPCR	TTMDV sense	CGAATGGCTGAGTTTACCCCGCTAGA	This paper
		TTMDV anti-sense	TTTAAGTTTCTTGCCCGTTCCGCTAGA	This paper
		TTMDV probe	6FAM-ASCGAGGTCTAGGGGCAAYTCGGGCT-TAM	This paper
Subject 1	1st PCR targeting TTV-AMS-S1-01	TTV1_qPCR_1st_For2	CCACGGGCAGCGGATGAGTA	This paper
		TTV1_qPCR_1st_Rev2	AGGCACCGGTAACATGGT	This paper
	Nested PCR and qPCR targeting TTV-AMS-S1-01	TTV1_qPCR_For2	CATTTGATCTGAGTTTCTAGGTA	This paper
		TTV1_qPCR_Rev2	CAACATATACAAAGAGGGTC	This paper
	qPCR targeting TTV-AMS-S1-01	TTV1_qPCR_probe2	6FAM-CACAGGGGCATGTTTTCTACTAGCCAC-TAM	This paper
	1st PCR targeting TTV-AMS-S1-25	TTV8D_qPCR_1st_For2	CCAGCAACTAACAAGGTTTACA	This paper
		TTV8D_qPCR_1st_Rev2	ACCTTAAGAGGTAGACACCG	This paper
	Nested PCR and qPCR TTV-AMS-S1-25	TTV8D_qPCR_For2	AGGCCTGGGAAGACGAGTTC	This paper
		TTV8D_qPCR_Rev2	TCCAGCCAAGTTTGAAGGATAC	This paper
	qPCR targeting TTV-AMS-S1-25	TTV8D_qPCR_probe2	6FAM-ACCGTCCCGCCAGAGTAAACCACACAG-TAM	This paper
	1st PCR targeting TTV-AMS-S1-12	TTV18_qPCR_1st_For2	ATAATGGGTGTAGGCCGTGC	This paper
		TTV18_qPCR_1st_Rev2	ACCACCGTCCGAGAACAAG	This paper
	Nested PCR and qPCR targeting TTV-AMS-S1-12	TTV18_qPCR_For2	TGGAGACTGGTGAGCTGCC	This paper
		TTV18_qPCR_Rev2	AGGAGGAAACGGAGTCGCAA	This paper
	qPCR targeting TTV-AMS-S1-12	TTV18_qPCR_probe2	6FAM-CTGAGTTTGTCTCCCATGAGTCGCTGC-TAM	This paper
	1st PCR targeting TTMV-AMS-S1-52	TTMV47_qPCR_1st_For2	CAGGATACAGACCTAACACAGA	This paper
		TTMV47_qPCR_1st_Rev2	AGTTATTATTAGGTTTTCATAGTTTG	This paper
	Nested PCR and qPCR targeting TTMV-AMS-S1-52	TTMV47_qPCR_For2	TACACATTTAACTCACATACTCAC	This paper
		TTMV47_qPCR_Rev2	CTACTTTAGTATTCCAGTCTCCT	This paper
	qPCR targeting TTMV-AMS-S1-52	TTMV47_qPCR_probe2	6FAM-AGCAACATACAAAGACTTAATATACCTAGG-TAM	This paper
	1st PCR targeting TTMDV-AMS-S1-35	TTMDV40_qPCR_1st_For2	CAGGACAGAGTTACCCACTATT	This paper
		TTMDV40_qPCR_1st_Rev2	TAGGACTACACTGGTTATAATGTT	This paper
	Nested PCR and qPCR targeting TTMDV-AMS-S1-35	TTMDV40_qPCR_For2	CATCCACTGAAGGCTTATTTGCT	This paper
		TTMDV40_qPCR_Rev2	CTAATTGGCCATGTTGTGTATTTAT	This paper
	qPCR targeting TTMDV-AMS-S1-35	TTMDV40_qPCR_probe2	6FAM-CTTACAAGGAGGCACATCAGGATACATA-TAM	This paper
	PCR and qPCR targeting TTV-AMS-S1-23	TTV4_qPCR_For	CACCGCTTACCAGGACGTCA	This paper
		TTV4_qPCR_Rev	AGGGCCCACAGTGGAAGGTC	This paper
	qPCR targeting TTV-AMS-S1-23	TTV4_qPCR_probe	6FAM-AGGGTGTGGTTCCAGTACGGGTCA-TAM	This paper
	PCR and qPCR targeting TTMV-AMS-S1-41	TTMV21_qPCR_For1	AGCCATAAGGGTAAGTTGTCCC	This paper
		TTMV21_qPCR_Rev1	CACGATACAACCCATTTCATGA	This paper
	qPCR targeting TTMV-AMS-S1-41	TTMV21_qPCR_probe1	6FAM-AGGATCATTGGTAGGGTCCCATCTATT6FAM-	This paper
	1st PCR targeting TTMV-AMS-S1-44	TTMV36_qPCR_1st_For1	TGGGAGTGTGGTGGATGTTTG	This paper
		TTMV36_qPCR_1st_Rev1	AACAGGAGATTAACTCCTTATGAAAG	This paper
	Nested PCR and qPCR targeting TTMV-AMS-S1-44	TTMV36_qPCR_For1	TGCTTTATTGAGGGGTTATGGT	This paper
		TTMV36_qPCR_Rev1	ACTCTAAAATATGGGACAGATACC	This paper
	qPCR targeting TTMV-AMS-S1-44	TTMV36_qPCR_probe1	6FAM-CCAAGGCAAAAGTTTACTAGGGGTTCAGGT-TAM	This paper
Subject 2	1st PCR targeting TTV-AMS-S2-04	TTV74_qPCR_1st_For2	TAGGCACTCTAGTACTTCAGTCTGA	This paper
		TTV74_qPCR_1st_Rev2	ACAGTGAATACCAAGAAGGCAAATCTA	This paper
	Nested PCR and qPCR targeting TTV-AMS-S2-04	TTV74_qPCR_For2	ATAGAGAGGGCACTGGGTTGCCT	This paper
		TTV74_qPCR_Rev2	TAAGCCACACAACAGTAATGTCAGAA	This paper
	qPCR targeting TTV-AMS-S2-04	TTV74_qPCR_probe2	6FAM-TTCTGCCCCTTCCAAAGTTGTCACTATAGG-TAM	This paper
	1st PCR targeting TTV-AMS-S2-01	TTV70_qPCR_1st_For1	CAATATTATCCGCGAACAGGCCGTG	This paper
		TTV70_qPCR_1st_Rev1	TGCGGAGGGAACAGACAGTTTTGG	This paper
	Nested PCR and qPCR targeting TTV-AMS-S2-01	TTV70_qPCR_For1	ATCCACGTTTGCCATTCCCGGAGC	This paper
		TTV70_qPCR_Rev1	TTTCTGTAAAGAGGGATCGGCGCCA	This paper
	qPCR targeting TTV-AMS-S2-01	TTV70_qPCR_probe1	6FAM-CGCTCGCATTCTACAAGTCAGCAACCCGCAGAGG-TAM	This paper
	1st PCR targeting TTV-AMS-S2-03	TTV73_qPCR_1st_For2	TCAGTGCAAGTGTGTCATTCAAGAC	This paper
		TTV73_qPCR_1st_Rev2	TACACGGGTATCTGTCCCAGT	This paper
	Nested PCR and qPCR targeting TTV-AMS-S2-03	TTV73_qPCR_For2	CTTCTTTGGCTACCCAGACTACATAGA	This paper
		TTV73_qPCR_Rev2	AAAGTTAGTGTCATAGAATACGTAC	This paper
	qPCR targeting TTV-AMS-S2-03	TTV73_qPCR_probe2	6FAM-CCAGCTAGGCCCGTTTCAAGACCAC-TAM	This paper
	1st PCR targeting TTMV-AMS-S2-11	TTMV78_qPCR_1st_For1	CCAAAGAAGCCAACCATTAAACAACT	This paper
		TTMV78_qPCR_1st_Rev1	AGTCTGTCTGCACTTCCTTGAAATAAG	This paper
	Nested PCR and qPCR targeting TTMV-AMS-S2-11	TTMV78_qPCR_For1	ACCAGATACCGCCGAAGAAACTACT	This paper
		TTMV78_qPCR_Rev1	AGTCCTTTAACTCTACATTTTCTTATAG	This paper
	qPCR targeting TTMV-AMS-S2-11	TTMV78_qPCR_probe1	6FAM-ACCTGGAGACCTAGACCTTTTGTTCGCA-TAM	This paper
	1st PCR targeting TTV-AMS-S2-06	TTV80_qPCR_1st_For2	CGGCACTATAATCCCTGAACAGGT	This paper
		TTV80_qPCR_1st_Rev2	TCTGTTGGAGGGAATAGTCTAGGTT	This paper
	Nested PCR and qPCR targeting TTV-AMS-S2-06	TTV80_qPCR_For2	TTCACCTTTACCAGTAGACAGCCTC	This paper
		TTV80_qPCR_Rev2	TAGTCTGCATCATTGCTTGGTTGTTC	This paper
	qPCR targeting TTV-AMS-S2-06	TTV80_qPCR_probe2	6FAM-ACCTACAAATTGCTGACCCACAAACCATGG-TAM	This paper

## Sheet: S2
Table S2. Summary of the sequencing results - total number of reads and contigs in each time point.
Subject	Time point	Months of follow up	Years of follow up	total_reads	AV_reads	total_1000_contigs	AV_contigs
Subject_1	1	0	0	852876	621233	29	7
Subject_1	2	6.23333	0.5	1332162	120622	142	9
Subject_1	3	12.2333	1	1236884	376145	116	10
Subject_1	4	18.3	1.5	1560644	348230	98	6
Subject_1	5	24.2	2	1186978	522971	147	9
Subject_1	6	31.2333	2.6	1257240	277855	173	7
Subject_1	7	36.5	3	1225922	237338	115	14
Subject_1	8	43.0667	3.6	1131216	30452	108	8
Subject_1	9	48.4	4	1298128	150585	68	5
Subject_1	10	54.7	4.6	772454	221442	391	5
Subject_1	11	60.5667	5.1	1383478	162949	91	4
Subject_1	12	67.1667	5.6	1291250	680626	129	14
Subject_1	13	72.6667	6.1	1489710	49710	247	14
Subject_1	14	91.1333	7.6	1309710	100749	466	6
Subject_1	15	97.6333	8.1	914116	113901	119	6
Subject_1	16	103.733	8.6	754582	569285	90	18
Subject_1	17	110.033	9.2	1208168	341727	86	14
Subject_1	18	116.1	9.7	2690658	20895	153	13
Subject_1	19	122.367	10.2	992950	878831	133	13
Subject_1	20	128.3	10.7	1003164	534952	148	12
Subject_1	21	134.533	11.2	1444658	836821	82	16
Subject_1	22	211.833	17.7	740014	9779	189	8
Subject_1	23	218.033	18.2	1263168	50957	73	9
Subject_1	24	224.133	18.7	2169180	360797	125	9
Subject_1	25	230.2	19.2	1984800	265734	164	7
Subject_1	26	236.233	19.7	1759288	167825	128	8
Subject_1	27	242.3	20.2	1939336	228865	56	16
Subject_1	28	248.4	20.7	931656	615671	69	7
Subject_1	29	254.467	21.2	698746	6730	54	5
Subject_1	30	260.533	21.7	1087726	225932	103	12
Subject_1	31	266.567	22.2	909328	240538	125	4
Subject_1	32	272.633	22.7	1373118	230216	126	11
Subject_1	33	278.8	23.2	1128932	46057	48	9
Subject_1	34	284.867	23.7	1248226	45099	28	14
Subject_1	35	290.933	24.2	1074150	52225	30	20
Subject_1	36	296.767	24.7	768336	258249	66	10
Subject_1	37	302.967	25.3	1079924	4712	50	8
Subject_1	38	309.033	25.8	538544	430505	52	16
Subject_1	39	314.967	26.3	1103226	105255	82	10
Subject_1	40	321.633	26.8	1337784	119640	58	8
Subject_1	41	329.333	27.4	1528504	23163	37	8
Subject_1	42	335.4	28	1419548	211984	47	17
Subject_1	43	341.933	28.5	640628	1521	3	1
Subject_1	44	348	29	887710	354986	99	26
Subject_1	45	353.933	29.5	1423146	157077	95	18
Subject_1	46	360	30	779790	1102550	41	20
Subject_1	47	366.3	30.5	1060170	213112	94	15
Subject_1	48	372.6	31.1	1243518	104846	44	22
Subject_1	49	378.433	31.5	964918	461945	58	19
Subject_1	50	382.767	31.9	441202	58184	50	14
Subject_1	51	387.933	32.3	2071824	594270	37	23
Subject_1	52	394	32.8	1411240	313448	81	14
Subject_1	53	400.133	33.3	1357372	93098	129	14
Subject_1	54	406.433	33.9	1501626	6038	54	13
Subject_1	55	412.667	34.4	1027424	1046486	129	24
Subject_2	56	0	0	1170810	0	153	0
Subject_2	57	6.3	0.5	1514546	0	152	0
Subject_2	58	12.5	1	1524482	0	201	0
Subject_2	59	15.5333	1.3	1423816	0	216	0
Subject_2	60	21.3667	1.8	2497426	0	319	1
Subject_2	61	27.6667	2.3	3640592	108425	479	2
Subject_2	62	33.7333	2.8	2451186	21119	256	1
Subject_2	63	39.6667	3.3	1913744	378	164	2
Subject_2	64	45.7333	3.8	1577312	0	675	2
Subject_2	65	51.8	4.3	1681086	5075	844	2
Subject_2	66	64.4	5.4	1521018	0	710	0
Subject_2	67	70.7	5.9	1297086	4843	813	2
Subject_2	68	76.3	6.4	1484868	123	470	2
Subject_2	69	83.5333	7	1186854	169	890	1
Subject_2	70	89.6	7.5	1262656	225484	231	2
Subject_2	71	95.6667	8	1733876	1563	577	1
Subject_2	72	101.867	8.5	1372428	0	112	0
Subject_2	73	107.6	9	1261518	0	375	0
Subject_2	74	112.933	9.4	1349662	67840	38	1
Subject_2	75	189.7	15.8	1177260	0	202	0
Subject_2	76	196	16.3	1876700	1344	198	1
Subject_2	77	202.3	16.9	1701988	6649	191	3
Subject_2	78	208.133	17.3	1782560	7301	935	3
Subject_2	79	214.2	17.9	1462714	12307	343	4
Subject_2	80	220.5	18.4	1481780	304892	268	3
Subject_2	81	226.8	18.9	1184886	20886	433	4
Subject_2	82	232.867	19.4	1266460	0	228	0
Subject_2	83	238	19.8	992176	144701	235	3
Subject_2	84	244.067	20.3	664608	114335	173	2
Subject_2	85	251.067	20.9	627986	48791	209	0
Subject_2	86	256.9	21.4	896908	81682	125	0
Subject_2	87	262.733	21.9	679142	347581	244	2
Subject_2	88	268.8	22.4	1620336	0	194	0
Subject_2	89	276.967	23.1	904462	987	129	1
Subject_2	90	283.267	23.6	712732	596800	74	4
Subject_2	91	288.167	24	1737340	17227	128	6
Subject_2	92	294.233	24.5	1391338	92124	204	4
Subject_2	93	302.4	25.2	1689080	263270	133	3
Subject_2	94	308.467	25.7	1256224	78	160	1
Subject_2	95	314.533	26.2	1669718	385990	106	4
Subject_2	96	321.3	26.8	1670472	161786	114	3
Subject_2	97	326.9	27.2	1907504	102044	134	1
Subject_2	98	332.967	27.8	1321138	47212	143	4
Subject_2	99	338.833	28.2	1182470	74097	198	2
Subject_2	100	344.433	28.7	996574	46851	75	3
Subject_2	101	350.5	29.2	1725434	380853	300	4
Subject_2	102	356.567	29.7	1420328	141521	330	3
Subject_2	103	361.233	30.1	1633666	15020	235	4
Subject_2	104	368	30.7	1273128	147144	236	2
Subject_2	105	373.833	31.2	1337320	433133	215	5
Subject_2	106	379.9	31.7	1278508	374646	358	4
Subject_2	107	385.967	32.2	2151506	25090	288	3

## Sheet: S3
Table S3: Taxonomy of all the anellovirus sequences detected in both subjects. *Number of positive time points was estimated based on the NGS data.
Subject	Virus name	Genome length (bp)	Virus accession number	Blastn closest hit accession number	Cenote-Taker 2 hit name and accession number	Classification based on phylogenetic analysis	Number of positive time points*
Subject 1	TTV-AMS-S1-01	3553	OL694801	MH649122.1	Orf1 [Torque teno virus 13] YP_009505717.1	Torque teno virus 13	51
	TTV-AMS-S1-02	3799	OL694802	FR751486.1	unnamed protein product [Torque teno virus 24] YP_009505729.1	Torque teno virus 22 or 24	26
	TTV-AMS-S1-03	3766	OL694803	FR751486.1	unnamed protein product [Torque teno virus 24] YP_009505729.1	Torque teno virus 22 or 24	32
	TTV-AMS-S1-04	3764	OL694804	FR751486.1	unnamed protein product [Torque teno virus 24] YP_009505729.1	Torque teno virus 22 or 24	17
	TTV-AMS-S1-05	3223	OL694805	MW455348.1	unnamed protein product [Torque teno virus 24] YP_009505729.1	Torque teno virus 22 or 24	3
	TTV-AMS-S1-06	3691	OL694806	MH649014.1	unnamed protein product [Torque teno virus 24] YP_009505729.1	Torque teno virus 22 or 24	36
	TTV-AMS-S1-07	3737	OL694807	MH649014.1	unnamed protein product [Torque teno virus 24] YP_009505729.1	Torque teno virus 22 or 24	40
	TTV-AMS-S1-08	3698	OL694808	MW455438.1	ORF1 [Torque teno virus 3] YP_003587868.1	Torque teno virus 3	23
	TTV-AMS-S1-09	3681	OL694809	AB028668.1	hypothetical protein TTV15_gp2 [Torque teno virus 15] YP_003587914.1	Torque teno virus 15 or 16	12
	TTV-AMS-S1-10	2826	OL694810	MW455346.1	hypothetical protein TTV16_gp2 [Torque teno virus 16] YP_003587898.1	Torque teno virus 15 or 16	27
	TTV-AMS-S1-11	3541	OL694811	MW455346.1	hypothetical protein TTV16_gp2 [Torque teno virus 16] YP_003587898.1	Torque teno virus 15 or 16	29
	TTV-AMS-S1-12	3641	OL694812	NC_038336.1	Orf1 [Torque teno virus 5] YP_009505712.1	Torque teno virus 5	13
	TTV-AMS-S1-13	3798	OL694813	FR751493.1	Orf1 [Torque teno virus 13] YP_009505717.1	Torque teno virus 13	19
	TTV-AMS-S1-14	3756	OL694814	FR751499.1	hypothetical protein TTV16_gp2 [Torque teno virus 16] YP_003587898.1	Torque teno virus 16	8
	TTV-AMS-S1-15	3562	OL694815	AB064605.1	hypothetical protein TTV12_gp4 [Torque teno virus 12] YP_003587849.1	Torque teno virus 12	5
	TTV-AMS-S1-16	3690	OL694816	JN231329.1	ORF1 [Torque teno virus 3] YP_003587868.1	Torque teno virus 3	6
	TTV-AMS-S1-17	3189	OL694817	AF435014.1	ORF1 [Torque teno virus 6] YP_003587909.1	Torque teno virus 6	11
	TTV-AMS-S1-18	2453	OL694818	AF435014.1	ORF1 [Torque teno virus 6] YP_003587909.1	Torque teno virus 6	6
	TTV-AMS-S1-19	3607	OL694819	AY666122.2	ORF1 [Torque teno virus 3] YP_003587868.1	Torque teno virus 3	10
	TTV-AMS-S1-20	3643	OL694820	AB064602.1	hypothetical protein TTV28_gp4 [Torque teno virus 28] YP_003587841.1	Torque teno virus 28	10
	TTV-AMS-S1-21	3052	OL694821	MT783406.1	hypothetical protein TTV10_gp4 [Torque teno virus 10] YP_003587853.1	Torque teno virus 10	5
	TTV-AMS-S1-22	2976	OL694822	AF345525.1	Orf1 [Torque teno virus 11] YP_009505715.1	Torque teno virus 11	2
	TTV-AMS-S1-23	3776	OL694823	FR751478.1	unnamed protein product [Torque teno virus 24] YP_009505729.1	Torque teno virus 22 or 24	50
	TTV-AMS-S1-24	3275	OL694824	AY823989.1	Orf1 [Torque teno virus 13] YP_009505717.1	Torque teno virus 13	16
	TTV-AMS-S1-25	3729	OL694825	FR751486.1	unnamed protein product [Torque teno virus 24] YP_009505729.1	Torque teno virus 22 or 24	51
	TTV-AMS-S1-26	2359	OL694826	MW455348.1	unnamed protein product [Torque teno virus 24] YP_009505729.1	Torque teno virus 22 or 24	27
	TTV-AMS-S1-27	3106	OL694827	KT163879.1	hypothetical protein TTV2_gp2 [Torque teno virus 2] YP_004021043.1	Torque teno virus 2	13
	TTV-AMS-S1-29	3122	OL694828	GU797360.1	Orf1 [Torque teno virus 11] YP_009505715.1	Torque teno virus 11	1
	TTV-AMS-S1-30	2091	OL694829	AJ620234.1	hypothetical protein TTV12_gp4 [Torque teno virus 12] YP_003587849.1	Torque teno virus 12	1
	TTV-AMS-S1-31	2924	OL694830	MT783405.1	unnamed protein product [Torque teno virus 24] YP_009505729.1	Torque teno virus 22 or 24	1
	TTV-AMS-S1-32	3066	OL694831	MH648969.1	unnamed protein product [Torque teno virus 24] YP_009505729.1	Torque teno virus 22 or 24	1
	TTMDV-AMS-S1-34	3140	OL694779	AB449063.1	hypothetical protein [Torque teno midi virus 15] YP_009505798.1	Torque teno midi virus 15	6
	TTMDV-AMS-S1-35	2829	OL694780	MH649127.1	Unclassified TTMDV	Unclassified; novel species?	1
	TTMDV-AMS-S1-36	2791	OL694781	NC_038361.1	hypothetical protein [Torque teno midi virus 14] YP_009505794.1	Torque teno midi virus 14	1
	TTMDV-AMS-S1-37	2048	OL694782	AB303557.1	hypothetical protein [Torque teno midi virus 5] YP_009505758.1	Torque teno midi virus 5	1
	TTMDV-AMS-S1-38	2701	OL694783	NC_038358.1	hypothetical protein [Torque teno midi virus 11] YP_009505782.1	Torque teno midi virus 11	1
	TTMDV-AMS-S1-39	2864	OL694784	NC_038360.1	hypothetical protein [Torque teno midi virus 14] YP_009505794.1	Torque teno midi virus 14	1
	TTMDV-AMS-S1-40	2593	OL694785	MT506589.1	Unclassified TTMDV	Torque teno midi virus 2	1
	TTMV-AMS-S1-41	2807	OL694786	MH649028.1	hypothetical protein TTMV4_gp2 [Torque teno mini virus 4] YP_003587896.1	Unclassified	43
	TTMV-AMS-S1-42	2410	OL694787	MW455386.1	hypothetical protein TTMV2_gp2 [Torque teno mini virus 2] YP_003587884.1	Torque teno mini virus 2	27
	TTMV-AMS-S1-43	2461	OL694788	KY462770.1	ORF1 [Torque teno mini virus 12], YP_009505741.1	Torque teno mini virus 12	2
	TTMV-AMS-S1-44	2507	OL694789	KU041847.1	ORF1 [Torque teno mini virus 18] YP_009256215.1	Torque teno mini virus 18	9
	TTMV-AMS-S1-45	2929	OL694790	MK212030.1	ORF1 [Torque teno mini virus 12] YP_009505741.1	Torque teno mini virus 12	4
	TTMV-AMS-S1-46	2760	OL694791	KY462770.1	ORF1 [Torque teno mini virus 12], YP_009505741.1	Torque teno mini virus 12 or 26	2
	TTMV-AMS-S1-47	2882	OL694792	MH017557.1	hypothetical protein TTMV5_gp2 [Torque teno mini virus 5] YP_003587893.1	Torque teno mini virus 5	5
	TTMV-AMS-S1-48	2510	OL694793	MH648989.1	hypothetical protein TTMV4_gp2 [Torque teno mini virus 4] YP_003587896.1	Unclassified	1
	TTMV-AMS-S1-49	2834	OL694794	MW455411.1	hypothetical protein TTMV1_gp2 [Torque teno mini virus 1] YP_003587916.1	Torque teno mini virus 1	1
	TTMV-AMS-S1-50	2650	OL694795	MT506588.1	hypothetical protein [TTV-like mini virus] YP_007518450.1	Unclassified	1
	TTMV-AMS-S1-51	2400	OL694796	MT783403.1	hypothetical protein TTMV4_gp2 [Torque teno mini virus 4] YP_003587896.1	Torque teno mini virus 4	1
	TTMV-AMS-S1-52	2518	OL694797	KY462770.1	ORF1 [Torque teno mini virus 12] YP_009505741.1	Torque teno mini virus 12 or 26	1
	TTMV-AMS-S1-53	2867	OL694798	MT506588.1	hypothetical protein [TTV-like mini virus] YP_007518450.1	Unclassified	1
	TTMV-AMS-S1-54	2300	OL694799	NC_038345.1	ORF1 [Torque teno mini virus 10] YP_009505734.1	Unclassified	1
	TTMV-AMS-S1-55	2827	OL694800	MH649263.1	ORF1 [Torque teno mini virus 10] YP_009505734.1	Unclassified	1
Subject 2	TTV-AMS-S2-01	3889	OL694836	FJ392115.1	ORF1 [Torque teno virus 6] YP_003587909.1	Unclassified	36
	TTV-AMS-S2-02	3834	OL694837	MH649014.1	Unclassified TTV	Torque teno virus 22 or 24	6
	TTV-AMS-S2-03	3493	OL694838	MW455346.1	hypothetical protein TTV16_gp2 [Torque teno virus 16] YP_003587898.1	Torque teno virus 15 or 16	24
	TTV-AMS-S2-04	3776	OL694839	MT783407.1	Orf1 [Torque teno virus 5] YP_009505712.1	Torque teno virus 5	8
	TTV-AMS-S2-05	3720	OL694840	MW455432.1	Unclassified TTV	Torque teno virus 1	10
	TTV-AMS-S2-06	3071	OL694841	MH649158.1	ORF1 [Torque teno virus 21] YP_009505723.1	Torque teno virus 21	1
	TTV-AMS-S2-07	2985	OL694842	MT783407.1	Orf1 [Torque teno virus 5] YP_009505712.1	Torque teno virus 5	1
	TTMV-AMS-S2-08	2166	OL694832	MW455445.1	ORF1 [Torque teno mini virus 10] YP_009505734.1	Torque teno mini virus 11	4
	TTMV-AMS-S2-09	2503	OL694833	MW455357.1	ORF1 [Torque teno mini virus 10] YP_009505734.1	Torque teno mini virus 11	1
	TTMV-AMS-S2-10	2827	OL694834	MH017563.1	ORF1 [Torque teno mini virus 18] YP_009256215.1	Torque teno mini virus 10 or 18	3
	TTMV-AMS-S2-11	2581	OL694835	MW455409.1	ORF1 [Torque teno mini virus 11] YP_009505738.1	Torque teno mini virus 11	3

## Sheet: S4
Table S4. Summary of correlation statistics results. All correlation tests were performed using the Spearman method.
Subject	Correlation	Rho	P-value	Significant
Subject 1	TTV load and years of follow-up	0.54	2.106e-05	Yes
Subject 1	TTMV load and years of follow-up	0.33	0.013	No
Subject 1	TTMDV load and years of follow-up	0.24	0.081	No
Subject 1	Shannon index and years of follow-up	0.33	0.01	Yes
Subject 1	Number of lineages and TTV load	0.53	3.478e-05	Yes
Subject 2	TTV load and years of follow-up	0.53	4.519e-05	Yes
Subject 2	TTMV load and years of follow-up	0.42	0.0019	Yes
Subject 2	TTMDV load and years of follow-up	-0.17	0.23	No
Subject 2	Shannon index and years of follow-up	0.54	4.14e-05	Yes
Subject 2	Number of lineages and TTV load	0.68	3.016e-08	Yes
Both subjects	Number of lineages and TTV load	0.77	2.2e-16	Yes
			`

## Sheet: S5
Table S5. Raw data of the pairwise amino acid identity clustering.
#Genome A	Genome B	# orthologous genes	Mean AAI	Std AAI	Orthologous fraction (OF)
1	2	0	0	0	0
1	6	1	36.4	0	100
1	8	1	29.7	0	100
1	9	1	31.45	0	100
1	12	1	26.85	0	100
1	13	0	0	0	0
1	15	1	28.85	0	100
1	19	0	0	0	0
1	23	0	0	0	0
1	25	0	0	0	0
1	26	0	0	0	0
1	29	0	0	0	0
1	36	0	0	0	0
1	37	0	0	0	0
1	40	0	0	0	0
1	41	1	27.65	0	100
1	49	0	0	0	0
1	51	0	0	0	0
1	52	0	0	0	0
1	56	1	28.75	0	100
1	57	1	29.95	0	100
1	58	0	0	0	0
1	64	0	0	0	0
2	6	1	32	0	100
2	9	0	0	0	0
2	12	1	28.9	0	100
2	15	0	0	0	0
2	23	0	0	0	0
2	26	0	0	0	0
2	36	0	0	0	0
2	37	0	0	0	0
2	40	0	0	0	0
2	41	0	0	0	0
2	49	0	0	0	0
2	51	0	0	0	0
2	52	0	0	0	0
2	56	0	0	0	0
2	58	1	28.65	0	100
3	1	1	37.75	0	100
3	2	0	0	0	0
3	4	1	43.2	0	100
3	5	1	43.3	0	100
3	6	1	55.3	0	100
3	7	1	41.8	0	100
3	8	1	29.4	0	100
3	9	0	0	0	0
3	10	0	0	0	0
3	11	0	0	0	0
3	12	0	0	0	0
3	13	1	29	0	100
3	15	0	0	0	0
3	16	1	27.85	0	100
3	18	0	0	0	0
3	19	0	0	0	0
3	20	1	28.4	0	100
3	22	1	26.8	0	100
3	23	0	0	0	0
3	24	0	0	0	0
3	25	0	0	0	0
3	26	0	0	0	0
3	27	0	0	0	0
3	28	0	0	0	0
3	29	0	0	0	0
3	32	0	0	0	0
3	33	0	0	0	0
3	34	0	0	0	0
3	35	0	0	0	0
3	36	0	0	0	0
3	37	0	0	0	0
3	38	0	0	0	0
3	39	0	0	0	0
3	40	0	0	0	0
3	41	0	0	0	0
3	43	1	26.9	0	100
3	44	0	0	0	0
3	45	0	0	0	0
3	47	0	0	0	0
3	48	0	0	0	0
3	49	0	0	0	0
3	50	1	25.05	0	100
3	51	0	0	0	0
3	52	0	0	0	0
3	53	0	0	0	0
3	56	1	26.35	0	100
3	57	1	28.6	0	100
3	58	1	26.2	0	100
3	59	0	0	0	0
3	60	0	0	0	0
3	61	0	0	0	0
3	62	0	0	0	0
3	63	0	0	0	0
3	64	0	0	0	0
4	1	1	35.4	0	100
4	2	1	31.4	0	100
4	5	1	40	0	100
4	6	1	44.9	0	100
4	7	1	44.95	0	100
4	8	0	0	0	0
4	9	0	0	0	0
4	11	0	0	0	0
4	12	1	28.55	0	100
4	13	1	28.45	0	100
4	15	0	0	0	0
4	18	0	0	0	0
4	19	1	28.45	0	100
4	23	0	0	0	0
4	24	0	0	0	0
4	25	0	0	0	0
4	26	0	0	0	0
4	27	0	0	0	0
4	29	0	0	0	0
4	35	0	0	0	0
4	36	0	0	0	0
4	37	0	0	0	0
4	39	1	28.45	0	100
4	40	1	27.65	0	100
4	41	1	25.6	0	100
4	45	0	0	0	0
4	49	0	0	0	0
4	51	0	0	0	0
4	52	0	0	0	0
4	56	0	0	0	0
4	57	1	28.3	0	100
4	58	1	27.1	0	100
4	59	0	0	0	0
4	61	0	0	0	0
4	64	0	0	0	0
5	1	1	36.95	0	100
5	2	1	34.55	0	100
5	6	1	45.4	0	100
5	8	1	26.75	0	100
5	9	1	29.05	0	100
5	12	0	0	0	0
5	13	1	30.55	0	100
5	15	0	0	0	0
5	19	0	0	0	0
5	23	0	0	0	0
5	25	0	0	0	0
5	26	0	0	0	0
5	27	0	0	0	0
5	29	0	0	0	0
5	36	0	0	0	0
5	37	0	0	0	0
5	40	0	0	0	0
5	41	0	0	0	0
5	49	0	0	0	0
5	51	0	0	0	0
5	52	0	0	0	0
5	56	1	28.5	0	100
5	57	1	29.45	0	100
5	58	1	27	0	100
5	64	0	0	0	0
6	37	0	0	0	0
6	41	0	0	0	0
6	49	0	0	0	0
6	51	1	25.45	0	100
6	56	0	0	0	0
7	1	1	37.5	0	100
7	2	1	31.5	0	100
7	5	1	39.5	0	100
7	6	1	45.6	0	100
7	8	0	0	0	0
7	9	0	0	0	0
7	11	0	0	0	0
7	12	0	0	0	0
7	13	0	0	0	0
7	15	0	0	0	0
7	19	0	0	0	0
7	23	0	0	0	0
7	25	0	0	0	0
7	26	0	0	0	0
7	27	0	0	0	0
7	29	1	24.8	0	100
7	36	0	0	0	0
7	37	0	0	0	0
7	39	1	29.3	0	100
7	40	1	29.35	0	100
7	41	0	0	0	0
7	49	0	0	0	0
7	51	0	0	0	0
7	52	1	26.25	0	100
7	56	1	28.8	0	100
7	57	0	0	0	0
7	58	0	0	0	0
7	59	0	0	0	0
7	64	0	0	0	0
8	2	0	0	0	0
8	6	0	0	0	0
8	9	1	34.2	0	100
8	12	1	30.2	0	100
8	15	1	29	0	100
8	19	1	36.8	0	100
8	23	0	0	0	0
8	26	0	0	0	0
8	36	0	0	0	0
8	37	1	25.95	0	100
8	40	1	26.6	0	100
8	41	1	24.6	0	100
8	49	1	25.5	0	100
8	51	0	0	0	0
8	52	0	0	0	0
8	56	0	0	0	0
8	58	0	0	0	0
9	6	0	0	0	0
9	12	1	36.9	0	100
9	15	0	0	0	0
9	23	0	0	0	0
9	26	1	28.35	0	100
9	36	0	0	0	0
9	37	0	0	0	0
9	40	0	0	0	0
9	41	0	0	0	0
9	49	0	0	0	0
9	51	1	27.7	0	100
9	52	1	25.25	0	100
9	56	1	42.6	0	100
9	58	0	0	0	0
10	1	0	0	0	0
10	2	0	0	0	0
10	4	0	0	0	0
10	5	1	28.3	0	100
10	6	0	0	0	0
10	7	0	0	0	0
10	8	1	32.5	0	100
10	9	1	35.2	0	100
10	11	1	33.4	0	100
10	12	1	57.45	0	100
10	13	1	51.4	0	100
10	15	1	34.5	0	100
10	16	1	33.55	0	100
10	18	1	34.45	0	100
10	19	1	51.5	0	100
10	22	0	0	0	0
10	23	0	0	0	0
10	24	0	0	0	0
10	25	0	0	0	0
10	26	0	0	0	0
10	27	0	0	0	0
10	29	0	0	0	0
10	33	0	0	0	0
10	35	0	0	0	0
10	36	0	0	0	0
10	37	0	0	0	0
10	39	0	0	0	0
10	40	0	0	0	0
10	41	1	23.8	0	100
10	44	0	0	0	0
10	45	0	0	0	0
10	48	0	0	0	0
10	49	1	25.45	0	100
10	50	0	0	0	0
10	51	0	0	0	0
10	52	0	0	0	0
10	53	0	0	0	0
10	56	1	35.5	0	100
10	57	0	0	0	0
10	58	0	0	0	0
10	59	0	0	0	0
10	61	1	21.4	0	100
10	64	0	0	0	0
11	1	1	29	0	100
11	2	0	0	0	0
11	5	0	0	0	0
11	6	0	0	0	0
11	8	1	33.15	0	100
11	9	1	44.5	0	100
11	12	1	32.75	0	100
11	13	1	35.3	0	100
11	15	0	0	0	0
11	19	1	35.1	0	100
11	23	0	0	0	0
11	25	1	28.2	0	100
11	26	1	28	0	100
11	27	1	28.85	0	100
11	29	1	27.4	0	100
11	36	1	26.55	0	100
11	37	0	0	0	0
11	39	0	0	0	0
11	40	0	0	0	0
11	41	1	26.5	0	100
11	49	0	0	0	0
11	51	0	0	0	0
11	52	1	27.65	0	100
11	56	1	42.9	0	100
11	57	1	36.15	0	100
11	58	0	0	0	0
11	59	1	25.95	0	100
11	64	1	23.9	0	100
12	6	0	0	0	0
12	15	1	34.8	0	100
12	23	0	0	0	0
12	26	0	0	0	0
12	36	0	0	0	0
12	37	0	0	0	0
12	40	0	0	0	0
12	41	0	0	0	0
12	49	0	0	0	0
12	51	0	0	0	0
12	52	0	0	0	0
12	56	1	33.25	0	100
12	58	0	0	0	0
13	2	1	30.9	0	100
13	6	0	0	0	0
13	8	0	0	0	0
13	9	0	0	0	0
13	12	1	49.55	0	100
13	15	1	36	0	100
13	19	1	57.5	0	100
13	23	0	0	0	0
13	26	1	23.7	0	100
13	36	0	0	0	0
13	37	1	25.75	0	100
13	40	1	24.6	0	100
13	41	0	0	0	0
13	49	0	0	0	0
13	51	1	25.4	0	100
13	52	0	0	0	0
13	56	1	35.9	0	100
13	58	1	23.4	0	100
13	64	1	22.2	0	100
14	1	1	27.05	0	100
14	2	1	29	0	100
14	3	1	28.3	0	100
14	4	0	0	0	0
14	5	0	0	0	0
14	6	1	27.8	0	100
14	7	0	0	0	0
14	8	1	30.1	0	100
14	9	1	32.2	0	100
14	10	1	31.5	0	100
14	11	0	0	0	0
14	12	1	32.15	0	100
14	13	1	33.15	0	100
14	15	1	35	0	100
14	16	1	30.3	0	100
14	18	1	37.9	0	100
14	19	0	0	0	0
14	20	1	35.95	0	100
14	21	1	30.5	0	100
14	22	1	32.95	0	100
14	23	1	25.3	0	100
14	24	0	0	0	0
14	25	0	0	0	0
14	26	0	0	0	0
14	27	0	0	0	0
14	28	0	0	0	0
14	29	0	0	0	0
14	32	0	0	0	0
14	33	0	0	0	0
14	34	0	0	0	0
14	35	1	24.5	0	100
14	36	0	0	0	0
14	37	1	26.95	0	100
14	38	1	25.4	0	100
14	39	0	0	0	0
14	40	0	0	0	0
14	41	0	0	0	0
14	43	1	27.15	0	100
14	44	1	26.05	0	100
14	45	0	0	0	0
14	47	0	0	0	0
14	48	0	0	0	0
14	49	0	0	0	0
14	50	1	27.2	0	100
14	51	0	0	0	0
14	52	0	0	0	0
14	53	0	0	0	0
14	56	0	0	0	0
14	57	0	0	0	0
14	58	0	0	0	0
14	59	0	0	0	0
14	60	0	0	0	0
14	61	0	0	0	0
14	62	0	0	0	0
14	63	0	0	0	0
14	64	0	0	0	0
15	6	0	0	0	0
15	37	0	0	0	0
15	41	0	0	0	0
15	49	0	0	0	0
15	51	0	0	0	0
15	56	1	34.2	0	100
15	58	0	0	0	0
16	1	0	0	0	0
16	2	1	31	0	100
16	4	0	0	0	0
16	5	1	28	0	100
16	6	0	0	0	0
16	7	1	28.8	0	100
16	8	1	31.95	0	100
16	9	1	42.05	0	100
16	11	1	48.25	0	100
16	12	1	33.6	0	100
16	13	0	0	0	0
16	15	0	0	0	0
16	18	1	33.7	0	100
16	19	1	34.9	0	100
16	23	0	0	0	0
16	24	0	0	0	0
16	25	1	26	0	100
16	26	1	27.15	0	100
16	27	1	27.4	0	100
16	29	0	0	0	0
16	35	1	21.45	0	100
16	36	0	0	0	0
16	37	1	24.85	0	100
16	39	0	0	0	0
16	40	0	0	0	0
16	41	0	0	0	0
16	44	0	0	0	0
16	45	0	0	0	0
16	49	1	23.9	0	100
16	50	0	0	0	0
16	51	1	25.75	0	100
16	52	0	0	0	0
16	56	1	43.65	0	100
16	57	1	34.9	0	100
16	58	1	25.5	0	100
16	59	0	0	0	0
16	61	1	22.95	0	100
16	64	0	0	0	0
17	1	1	29.25	0	100
17	2	0	0	0	0
17	3	0	0	0	0
17	4	1	29.35	0	100
17	5	1	27.8	0	100
17	6	0	0	0	0
17	7	0	0	0	0
17	8	1	31.2	0	100
17	9	1	32.6	0	100
17	10	1	33.6	0	100
17	11	0	0	0	0
17	12	1	33.85	0	100
17	13	1	36.3	0	100
17	14	1	35.55	0	100
17	15	1	36.55	0	100
17	16	0	0	0	0
17	18	1	38.3	0	100
17	19	1	35.9	0	100
17	20	1	52.45	0	100
17	21	1	32.6	0	100
17	22	0	0	0	0
17	23	1	24.1	0	100
17	24	1	24.5	0	100
17	25	1	23.9	0	100
17	26	1	23.55	0	100
17	27	1	24.9	0	100
17	28	1	22.75	0	100
17	29	1	22.45	0	100
17	30	0	0	0	0
17	32	0	0	0	0
17	33	1	25.9	0	100
17	34	1	24	0	100
17	35	0	0	0	0
17	36	1	25.55	0	100
17	37	0	0	0	0
17	38	0	0	0	0
17	39	0	0	0	0
17	40	0	0	0	0
17	41	0	0	0	0
17	43	0	0	0	0
17	44	0	0	0	0
17	45	1	24.1	0	100
17	47	1	24.5	0	100
17	48	1	25.25	0	100
17	49	0	0	0	0
17	50	0	0	0	0
17	51	0	0	0	0
17	52	1	23.6	0	100
17	53	0	0	0	0
17	54	0	0	0	0
17	56	1	32.4	0	100
17	57	1	32.25	0	100
17	58	0	0	0	0
17	59	1	24.05	0	100
17	60	1	26.45	0	100
17	61	1	23.95	0	100
17	62	1	25.2	0	100
17	63	0	0	0	0
17	64	1	22.35	0	100
18	1	0	0	0	0
18	2	0	0	0	0
18	5	0	0	0	0
18	6	1	28.15	0	100
18	7	0	0	0	0
18	8	0	0	0	0
18	9	0	0	0	0
18	11	0	0	0	0
18	12	1	34.9	0	100
18	13	1	37.3	0	100
18	15	1	37.85	0	100
18	19	0	0	0	0
18	23	0	0	0	0
18	25	0	0	0	0
18	26	0	0	0	0
18	27	0	0	0	0
18	29	1	22.4	0	100
18	36	0	0	0	0
18	37	1	24.55	0	100
18	39	1	24.2	0	100
18	40	1	24.3	0	100
18	41	0	0	0	0
18	45	1	21.8	0	100
18	49	0	0	0	0
18	51	1	24.35	0	100
18	52	0	0	0	0
18	56	1	36.1	0	100
18	57	1	36.75	0	100
18	58	1	24.7	0	100
18	59	0	0	0	0
18	64	0	0	0	0
19	2	0	0	0	0
19	6	0	0	0	0
19	9	1	37.75	0	100
19	12	1	49.9	0	100
19	15	1	36.8	0	100
19	23	0	0	0	0
19	26	1	26.65	0	100
19	36	0	0	0	0
19	37	0	0	0	0
19	40	0	0	0	0
19	41	0	0	0	0
19	49	0	0	0	0
19	51	0	0	0	0
19	52	0	0	0	0
19	56	0	0	0	0
19	58	0	0	0	0
20	1	0	0	0	0
20	2	0	0	0	0
20	4	0	0	0	0
20	5	1	29.6	0	100
20	6	0	0	0	0
20	7	1	26.7	0	100
20	8	0	0	0	0
20	9	0	0	0	0
20	10	1	33.4	0	100
20	11	0	0	0	0
20	12	0	0	0	0
20	13	1	37.1	0	100
20	15	1	34.45	0	100
20	16	1	34.5	0	100
20	18	1	40.1	0	100
20	19	1	36.2	0	100
20	22	0	0	0	0
20	23	1	23.15	0	100
20	24	1	23.4	0	100
20	25	1	24.45	0	100
20	26	1	25.6	0	100
20	27	1	25.65	0	100
20	29	1	23.1	0	100
20	33	1	23.95	0	100
20	34	0	0	0	0
20	35	1	23.1	0	100
20	36	1	26.05	0	100
20	37	0	0	0	0
20	38	0	0	0	0
20	39	0	0	0	0
20	40	0	0	0	0
20	41	0	0	0	0
20	43	0	0	0	0
20	44	0	0	0	0
20	45	1	23.6	0	100
20	47	1	24.45	0	100
20	48	1	25	0	100
20	49	0	0	0	0
20	50	0	0	0	0
20	51	0	0	0	0
20	52	1	24.1	0	100
20	53	1	24.25	0	100
20	56	1	32.6	0	100
20	57	1	34.8	0	100
20	58	0	0	0	0
20	59	1	22.7	0	100
20	60	1	24.2	0	100
20	61	0	0	0	0
20	62	0	0	0	0
20	63	0	0	0	0
20	64	0	0	0	0
21	1	1	28.7	0	100
21	2	0	0	0	0
21	3	1	27.4	0	100
21	4	0	0	0	0
21	5	1	27.7	0	100
21	6	0	0	0	0
21	7	1	28.95	0	100
21	8	0	0	0	0
21	9	1	36.35	0	100
21	10	1	32.4	0	100
21	11	1	35.3	0	100
21	12	1	31.75	0	100
21	13	1	34.6	0	100
21	15	0	0	0	0
21	16	1	32.2	0	100
21	18	0	0	0	0
21	19	1	34.4	0	100
21	20	0	0	0	0
21	22	1	53.85	0	100
21	23	0	0	0	0
21	24	0	0	0	0
21	25	0	0	0	0
21	26	0	0	0	0
21	27	0	0	0	0
21	28	0	0	0	0
21	29	0	0	0	0
21	32	0	0	0	0
21	33	0	0	0	0
21	34	0	0	0	0
21	35	0	0	0	0
21	36	0	0	0	0
21	37	1	26.55	0	100
21	38	0	0	0	0
21	39	0	0	0	0
21	40	0	0	0	0
21	41	0	0	0	0
21	43	1	25.65	0	100
21	44	1	25.75	0	100
21	45	0	0	0	0
21	47	0	0	0	0
21	48	0	0	0	0
21	49	0	0	0	0
21	50	0	0	0	0
21	51	1	26.6	0	100
21	52	0	0	0	0
21	53	0	0	0	0
21	56	1	32.3	0	100
21	57	1	43.7	0	100
21	58	0	0	0	0
21	59	0	0	0	0
21	60	0	0	0	0
21	61	0	0	0	0
21	62	0	0	0	0
21	63	0	0	0	0
21	64	0	0	0	0
22	1	1	28	0	100
22	2	1	28.5	0	100
22	4	1	28.1	0	100
22	5	1	27.2	0	100
22	6	1	28.8	0	100
22	7	0	0	0	0
22	8	1	30.5	0	100
22	9	0	0	0	0
22	11	1	34	0	100
22	12	0	0	0	0
22	13	1	37.3	0	100
22	15	0	0	0	0
22	16	1	31.8	0	100
22	18	0	0	0	0
22	19	1	35.95	0	100
22	23	0	0	0	0
22	24	0	0	0	0
22	25	0	0	0	0
22	26	0	0	0	0
22	27	0	0	0	0
22	29	0	0	0	0
22	35	0	0	0	0
22	36	0	0	0	0
22	37	0	0	0	0
22	39	0	0	0	0
22	40	0	0	0	0
22	41	0	0	0	0
22	44	0	0	0	0
22	45	0	0	0	0
22	49	0	0	0	0
22	50	0	0	0	0
22	51	0	0	0	0
22	52	0	0	0	0
22	53	0	0	0	0
22	56	0	0	0	0
22	57	1	43.5	0	100
22	58	0	0	0	0
22	59	0	0	0	0
22	61	0	0	0	0
22	64	0	0	0	0
23	6	0	0	0	0
23	15	0	0	0	0
23	36	1	40.3	0	100
23	37	1	34.8	0	100
23	40	1	36.55	0	100
23	41	1	36.35	0	100
23	49	1	39	0	100
23	51	1	36.5	0	100
23	52	1	39.4	0	100
23	56	0	0	0	0
23	58	1	32.75	0	100
24	1	0	0	0	0
24	2	0	0	0	0
24	5	0	0	0	0
24	6	0	0	0	0
24	7	0	0	0	0
24	8	0	0	0	0
24	9	1	25	0	100
24	11	1	25.8	0	100
24	12	0	0	0	0
24	13	0	0	0	0
24	15	0	0	0	0
24	18	0	0	0	0
24	19	0	0	0	0
24	23	1	39.65	0	100
24	25	1	59.9	0	100
24	26	1	61	0	100
24	27	1	60.6	0	100
24	29	1	64.15	0	100
24	36	1	41.15	0	100
24	37	1	34.7	0	100
24	39	1	35.8	0	100
24	40	1	36.8	0	100
24	41	1	35.45	0	100
24	45	1	85.4	0	100
24	49	1	34.6	0	100
24	51	1	33.85	0	100
24	52	1	63.5	0	100
24	56	1	22.05	0	100
24	57	0	0	0	0
24	58	1	32.6	0	100
24	59	1	95.3	0	100
24	61	1	35.8	0	100
24	64	1	34.05	0	100
25	2	0	0	0	0
25	6	0	0	0	0
25	8	0	0	0	0
25	9	1	27.5	0	100
25	12	0	0	0	0
25	13	1	24.3	0	100
25	15	0	0	0	0
25	19	1	27.1	0	100
25	23	1	42.7	0	100
25	26	1	82.4	0	100
25	29	1	60.9	0	100
25	36	1	42	0	100
25	37	1	36.7	0	100
25	40	1	39	0	100
25	41	1	37.85	0	100
25	49	1	36.2	0	100
25	51	1	35.65	0	100
25	52	1	61.75	0	100
25	56	0	0	0	0
25	58	1	34.1	0	100
25	64	0	0	0	0
26	6	0	0	0	0
26	15	0	0	0	0
26	23	1	42.3	0	100
26	36	1	43.2	0	100
26	37	1	36.7	0	100
26	40	1	39.1	0	100
26	41	1	39.1	0	100
26	49	1	36.7	0	100
26	51	1	36.2	0	100
26	52	1	61.6	0	100
26	56	0	0	0	0
26	58	1	33.7	0	100
27	1	0	0	0	0
27	2	0	0	0	0
27	6	0	0	0	0
27	8	0	0	0	0
27	9	1	27.8	0	100
27	12	0	0	0	0
27	13	1	22.75	0	100
27	15	0	0	0	0
27	19	1	26.4	0	100
27	23	1	42.95	0	100
27	25	1	81.9	0	100
27	26	1	93.6	0	100
27	29	1	61.75	0	100
27	36	1	42.9	0	100
27	37	1	37.4	0	100
27	40	1	39.2	0	100
27	41	1	38.55	0	100
27	49	1	36.8	0	100
27	51	1	36.2	0	100
27	52	1	61.9	0	100
27	56	0	0	0	0
27	57	0	0	0	0
27	58	1	33.9	0	100
27	64	0	0	0	0
28	1	0	0	0	0
28	2	0	0	0	0
28	4	0	0	0	0
28	5	0	0	0	0
28	6	0	0	0	0
28	7	1	25.35	0	100
28	8	0	0	0	0
28	9	1	25.55	0	100
28	10	0	0	0	0
28	11	1	25.2	0	100
28	12	0	0	0	0
28	13	0	0	0	0
28	15	0	0	0	0
28	16	0	0	0	0
28	18	0	0	0	0
28	19	0	0	0	0
28	20	1	23.45	0	100
28	22	0	0	0	0
28	23	1	40.15	0	100
28	24	1	64.1	0	100
28	25	1	60.25	0	100
28	26	1	61.7	0	100
28	27	1	60.6	0	100
28	29	1	90.6	0	100
28	32	1	43.9	0	100
28	33	1	43.5	0	100
28	34	1	34.4	0	100
28	35	1	39.8	0	100
28	36	1	42.1	0	100
28	37	1	35.3	0	100
28	38	1	38.2	0	100
28	39	1	36.15	0	100
28	40	1	37.9	0	100
28	41	1	37.95	0	100
28	43	1	34.55	0	100
28	44	1	36.8	0	100
28	45	1	63.3	0	100
28	47	1	60.95	0	100
28	48	1	65.2	0	100
28	49	1	37.15	0	100
28	50	1	36.65	0	100
28	51	1	34.55	0	100
28	52	1	83.3	0	100
28	53	1	52.1	0	100
28	56	1	25.95	0	100
28	57	0	0	0	0
28	58	0	0	0	0
28	59	1	64.2	0	100
28	60	1	43.2	0	100
28	61	1	35.2	0	100
28	62	1	35.9	0	100
28	63	1	49.85	0	100
28	64	0	0	0	0
29	2	0	0	0	0
29	6	0	0	0	0
29	8	0	0	0	0
29	9	1	24.5	0	100
29	12	0	0	0	0
29	13	0	0	0	0
29	15	0	0	0	0
29	19	0	0	0	0
29	23	1	39.85	0	100
29	26	1	63.4	0	100
29	36	1	42	0	100
29	37	1	35.75	0	100
29	40	1	37.45	0	100
29	41	1	37.95	0	100
29	49	1	38.25	0	100
29	51	1	34	0	100
29	52	1	83.7	0	100
29	56	1	25.15	0	100
29	58	0	0	0	0
29	64	0	0	0	0
30	1	0	0	0	0
30	2	1	27.6	0	100
30	3	0	0	0	0
30	4	1	27.75	0	100
30	5	1	24.9	0	100
30	6	0	0	0	0
30	7	0	0	0	0
30	8	0	0	0	0
30	9	1	26.55	0	100
30	10	1	25.6	0	100
30	11	0	0	0	0
30	12	0	0	0	0
30	13	1	23.65	0	100
30	14	0	0	0	0
30	15	0	0	0	0
30	16	0	0	0	0
30	18	0	0	0	0
30	19	0	0	0	0
30	20	0	0	0	0
30	21	0	0	0	0
30	22	0	0	0	0
30	23	1	38.5	0	100
30	24	1	35	0	100
30	25	1	37.8	0	100
30	26	1	37.9	0	100
30	27	1	38.4	0	100
30	28	1	36.65	0	100
30	29	1	35.85	0	100
30	32	1	37.3	0	100
30	33	1	37.1	0	100
30	34	1	46.35	0	100
30	35	1	36.45	0	100
30	36	1	38.05	0	100
30	37	1	40.4	0	100
30	38	1	59.9	0	100
30	39	1	42.5	0	100
30	40	1	42.2	0	100
30	41	1	63.7	0	100
30	43	1	38.65	0	100
30	44	1	39.15	0	100
30	45	1	35.5	0	100
30	47	1	37.95	0	100
30	48	1	38.9	0	100
30	49	1	49.45	0	100
30	50	1	38.6	0	100
30	51	1	38.6	0	100
30	52	1	35.8	0	100
30	53	1	36.6	0	100
30	54	0	0	0	0
30	56	0	0	0	0
30	57	1	27.25	0	100
30	58	0	0	0	0
30	59	1	34.95	0	100
30	60	1	37.15	0	100
30	61	1	47.2	0	100
30	62	1	55.1	0	100
30	63	1	35.35	0	100
30	64	1	45.7	0	100
31	1	0	0	0	0
31	2	0	0	0	0
31	3	0	0	0	0
31	4	0	0	0	0
31	5	0	0	0	0
31	6	0	0	0	0
31	7	0	0	0	0
31	8	0	0	0	0
31	9	1	27.2	0	100
31	10	0	0	0	0
31	11	1	26.05	0	100
31	12	0	0	0	0
31	13	0	0	0	0
31	14	0	0	0	0
31	15	0	0	0	0
31	16	0	0	0	0
31	17	1	25.55	0	100
31	18	0	0	0	0
31	19	1	27.9	0	100
31	20	1	24.3	0	100
31	21	0	0	0	0
31	22	0	0	0	0
31	23	1	41.3	0	100
31	24	1	46.1	0	100
31	25	1	50	0	100
31	26	1	49.5	0	100
31	27	1	48.65	0	100
31	28	1	46.3	0	100
31	29	1	46.25	0	100
31	30	1	37.9	0	100
31	32	1	58.35	0	100
31	33	1	59.5	0	100
31	34	1	37.8	0	100
31	35	1	42.1	0	100
31	36	1	50.85	0	100
31	37	1	35.3	0	100
31	38	1	39.7	0	100
31	39	1	37.9	0	100
31	40	1	38.4	0	100
31	41	1	39	0	100
31	43	1	35.45	0	100
31	44	1	33.15	0	100
31	45	1	46	0	100
31	47	1	48.95	0	100
31	48	1	50.1	0	100
31	49	1	39.3	0	100
31	50	1	32.1	0	100
31	51	1	33.7	0	100
31	52	1	47.15	0	100
31	53	1	46.6	0	100
31	54	0	0	0	0
31	55	0	0	0	0
31	56	0	0	0	0
31	57	0	0	0	0
31	58	0	0	0	0
31	59	1	45.85	0	100
31	60	1	59.1	0	100
31	61	1	36.7	0	100
31	62	1	36.9	0	100
31	63	1	46.1	0	100
31	64	1	36.25	0	100
32	1	0	0	0	0
32	2	1	28	0	100
32	4	1	26.9	0	100
32	5	0	0	0	0
32	6	0	0	0	0
32	7	0	0	0	0
32	8	0	0	0	0
32	9	1	27.9	0	100
32	10	0	0	0	0
32	11	1	24.8	0	100
32	12	0	0	0	0
32	13	0	0	0	0
32	15	0	0	0	0
32	16	1	25.2	0	100
32	18	0	0	0	0
32	19	0	0	0	0
32	20	0	0	0	0
32	22	0	0	0	0
32	23	1	39.1	0	100
32	24	1	42.5	0	100
32	25	1	48.8	0	100
32	26	1	47.15	0	100
32	27	1	46.85	0	100
32	29	1	44.65	0	100
32	33	1	90.2	0	100
32	34	1	34.95	0	100
32	35	1	38.8	0	100
32	36	1	53.85	0	100
32	37	1	35.5	0	100
32	38	1	37.4	0	100
32	39	1	39.7	0	100
32	40	1	38	0	100
32	41	1	38.25	0	100
32	43	1	35.4	0	100
32	44	1	36.55	0	100
32	45	1	42.8	0	100
32	47	1	48.65	0	100
32	48	1	48.4	0	100
32	49	1	38.35	0	100
32	50	1	36.3	0	100
32	51	1	34.05	0	100
32	52	1	42.95	0	100
32	53	1	46.85	0	100
32	56	0	0	0	0
32	57	0	0	0	0
32	58	0	0	0	0
32	59	1	43.3	0	100
32	60	1	90.1	0	100
32	61	1	35	0	100
32	62	1	34.35	0	100
32	63	1	45	0	100
32	64	1	33.1	0	100
33	1	0	0	0	0
33	2	1	28.55	0	100
33	4	1	25.9	0	100
33	5	0	0	0	0
33	6	0	0	0	0
33	7	0	0	0	0
33	8	0	0	0	0
33	9	1	28.05	0	100
33	11	1	26.5	0	100
33	12	0	0	0	0
33	13	0	0	0	0
33	15	0	0	0	0
33	16	1	25.2	0	100
33	18	0	0	0	0
33	19	0	0	0	0
33	22	0	0	0	0
33	23	1	39.15	0	100
33	24	1	44.4	0	100
33	25	1	47.65	0	100
33	26	1	46.8	0	100
33	27	1	46.5	0	100
33	29	1	43.95	0	100
33	35	1	40	0	100
33	36	1	54	0	100
33	37	1	35.65	0	100
33	39	1	39.45	0	100
33	40	1	39.5	0	100
33	41	1	38.4	0	100
33	44	1	36.85	0	100
33	45	1	44	0	100
33	49	1	39.05	0	100
33	50	1	36.05	0	100
33	51	1	33.75	0	100
33	52	1	43.45	0	100
33	53	1	47.25	0	100
33	56	0	0	0	0
33	57	0	0	0	0
33	58	0	0	0	0
33	59	1	43.75	0	100
33	61	1	35.85	0	100
33	64	1	34.3	0	100
34	1	0	0	0	0
34	2	0	0	0	0
34	4	0	0	0	0
34	5	0	0	0	0
34	6	0	0	0	0
34	7	0	0	0	0
34	8	0	0	0	0
34	9	0	0	0	0
34	10	1	23.65	0	100
34	11	1	23.35	0	100
34	12	0	0	0	0
34	13	1	23.7	0	100
34	15	0	0	0	0
34	16	0	0	0	0
34	18	0	0	0	0
34	19	0	0	0	0
34	22	0	0	0	0
34	23	1	34.2	0	100
34	24	1	35	0	100
34	25	0	0	0	0
34	26	0	0	0	0
34	27	0	0	0	0
34	29	1	34.8	0	100
34	33	1	34.7	0	100
34	35	1	36.15	0	100
34	36	1	36.6	0	100
34	37	1	39.1	0	100
34	39	1	38	0	100
34	40	1	37.7	0	100
34	41	1	46.2	0	100
34	44	1	36.4	0	100
34	45	1	34.65	0	100
34	47	0	0	0	0
34	48	0	0	0	0
34	49	1	46.1	0	100
34	50	1	33.6	0	100
34	51	1	35.9	0	100
34	52	1	34.3	0	100
34	53	1	35.55	0	100
34	56	0	0	0	0
34	57	0	0	0	0
34	58	0	0	0	0
34	59	1	34.15	0	100
34	60	1	34.85	0	100
34	61	1	87.2	0	100
34	64	1	84.6	0	100
35	1	0	0	0	0
35	2	0	0	0	0
35	5	0	0	0	0
35	6	0	0	0	0
35	7	0	0	0	0
35	8	0	0	0	0
35	9	0	0	0	0
35	11	0	0	0	0
35	12	0	0	0	0
35	13	0	0	0	0
35	15	0	0	0	0
35	18	0	0	0	0
35	19	0	0	0	0
35	23	1	84.3	0	100
35	24	1	41.3	0	100
35	25	1	42.1	0	100
35	26	1	43.6	0	100
35	27	1	43.4	0	100
35	29	1	40.65	0	100
35	36	1	39.9	0	100
35	37	1	35	0	100
35	39	1	36	0	100
35	40	1	37	0	100
35	41	1	36.15	0	100
35	45	1	42.3	0	100
35	49	1	38.2	0	100
35	51	1	35.75	0	100
35	52	1	40.6	0	100
35	56	0	0	0	0
35	57	0	0	0	0
35	58	1	33.1	0	100
35	59	1	40.4	0	100
35	61	1	34.2	0	100
35	64	1	35.15	0	100
36	6	0	0	0	0
36	15	0	0	0	0
36	37	1	34.7	0	100
36	40	1	36.65	0	100
36	41	1	38.4	0	100
36	49	1	37.05	0	100
36	51	1	32.9	0	100
36	52	1	42.3	0	100
36	56	0	0	0	0
36	58	1	31.55	0	100
37	41	1	39.6	0	100
37	49	1	40.2	0	100
37	51	1	62.1	0	100
38	1	0	0	0	0
38	2	0	0	0	0
38	4	0	0	0	0
38	5	0	0	0	0
38	6	0	0	0	0
38	7	0	0	0	0
38	8	0	0	0	0
38	9	1	27.1	0	100
38	10	1	24.4	0	100
38	11	0	0	0	0
38	12	0	0	0	0
38	13	0	0	0	0
38	15	0	0	0	0
38	16	0	0	0	0
38	18	0	0	0	0
38	19	0	0	0	0
38	22	0	0	0	0
38	23	1	37.5	0	100
38	24	1	36.2	0	100
38	25	1	37.55	0	100
38	26	1	38.4	0	100
38	27	1	38.9	0	100
38	29	1	37.4	0	100
38	33	1	37.9	0	100
38	34	1	45.8	0	100
38	35	1	38.25	0	100
38	36	1	37.25	0	100
38	37	1	39.85	0	100
38	39	1	41.95	0	100
38	40	1	42.2	0	100
38	41	1	57.9	0	100
38	43	1	39	0	100
38	44	1	37.45	0	100
38	45	1	36.1	0	100
38	47	1	37	0	100
38	48	1	37.7	0	100
38	49	1	50.3	0	100
38	50	1	37.7	0	100
38	51	1	40.3	0	100
38	52	1	36.95	0	100
38	53	1	36.75	0	100
38	56	0	0	0	0
38	57	1	27.05	0	100
38	58	0	0	0	0
38	59	1	34.65	0	100
38	60	1	38.3	0	100
38	61	1	48.1	0	100
38	62	1	55.2	0	100
38	63	1	37	0	100
38	64	1	44.45	0	100
39	1	0	0	0	0
39	2	0	0	0	0
39	5	0	0	0	0
39	6	1	28.65	0	100
39	8	1	26.85	0	100
39	9	0	0	0	0
39	12	0	0	0	0
39	13	1	24.75	0	100
39	15	0	0	0	0
39	19	0	0	0	0
39	23	1	34.25	0	100
39	25	1	38.5	0	100
39	26	1	37.7	0	100
39	27	1	37.3	0	100
39	29	1	35.6	0	100
39	36	1	35.85	0	100
39	37	1	42.8	0	100
39	40	1	93.7	0	100
39	41	1	42.15	0	100
39	49	1	41.3	0	100
39	51	1	39.2	0	100
39	52	1	36.85	0	100
39	56	1	25.95	0	100
39	57	0	0	0	0
39	58	1	38.7	0	100
39	64	1	37.45	0	100
40	6	1	28.1	0	100
40	15	0	0	0	0
40	37	1	41.75	0	100
40	41	1	43	0	100
40	49	1	42.2	0	100
40	51	1	41.05	0	100
40	52	1	38.35	0	100
40	56	1	25.4	0	100
40	58	1	38.1	0	100
42	1	1	30.9	0	100
42	2	0	0	0	0
42	3	1	26.5	0	100
42	4	0	0	0	0
42	5	1	30.9	0	100
42	6	0	0	0	0
42	7	0	0	0	0
42	8	0	0	0	0
42	9	0	0	0	0
42	10	1	25.25	0	100
42	11	0	0	0	0
42	12	1	25.05	0	100
42	13	0	0	0	0
42	14	0	0	0	0
42	15	0	0	0	0
42	16	0	0	0	0
42	17	1	27.9	0	100
42	18	0	0	0	0
42	19	0	0	0	0
42	20	0	0	0	0
42	21	0	0	0	0
42	22	0	0	0	0
42	23	0	0	0	0
42	24	1	30.95	0	100
42	25	1	30.25	0	100
42	26	1	30.4	0	100
42	27	1	28.7	0	100
42	28	1	31.2	0	100
42	29	1	32.1	0	100
42	30	0	0	0	0
42	31	1	32.1	0	100
42	32	1	30.6	0	100
42	33	1	30.5	0	100
42	34	1	32.45	0	100
42	35	1	31.4	0	100
42	36	1	30.85	0	100
42	37	1	36.7	0	100
42	38	1	32.75	0	100
42	39	0	0	0	0
42	40	0	0	0	0
42	41	0	0	0	0
42	43	1	35.75	0	100
42	44	1	35.3	0	100
42	45	1	31.15	0	100
42	46	1	31	0	100
42	47	1	32.35	0	100
42	48	1	31.65	0	100
42	49	1	31.7	0	100
42	50	1	34.9	0	100
42	51	1	36.1	0	100
42	52	0	0	0	0
42	53	0	0	0	0
42	54	0	0	0	0
42	55	0	0	0	0
42	56	1	26.6	0	100
42	57	0	0	0	0
42	58	0	0	0	0
42	59	1	30.55	0	100
42	60	1	30.25	0	100
42	61	1	33.25	0	100
42	62	1	31.5	0	100
42	63	0	0	0	0
42	64	0	0	0	0
43	1	0	0	0	0
43	2	0	0	0	0
43	4	0	0	0	0
43	5	0	0	0	0
43	6	1	26.65	0	100
43	7	1	27.5	0	100
43	8	0	0	0	0
43	9	0	0	0	0
43	10	0	0	0	0
43	11	0	0	0	0
43	12	0	0	0	0
43	13	1	24.9	0	100
43	15	0	0	0	0
43	16	0	0	0	0
43	18	1	26	0	100
43	19	0	0	0	0
43	22	0	0	0	0
43	23	1	34.85	0	100
43	24	1	34.4	0	100
43	25	1	35.05	0	100
43	26	1	35.7	0	100
43	27	1	36.2	0	100
43	29	1	35.4	0	100
43	33	1	34.9	0	100
43	34	1	34.8	0	100
43	35	1	33.6	0	100
43	36	1	33.3	0	100
43	37	1	56	0	100
43	39	1	39.2	0	100
43	40	1	39.9	0	100
43	41	1	37.75	0	100
43	44	1	51.7	0	100
43	45	1	33.35	0	100
43	47	1	35.9	0	100
43	48	1	36.5	0	100
43	49	1	37.3	0	100
43	50	1	52.3	0	100
43	51	1	58.7	0	100
43	52	1	33	0	100
43	53	1	34.1	0	100
43	56	1	25.7	0	100
43	57	0	0	0	0
43	58	1	36.85	0	100
43	59	1	34.7	0	100
43	60	1	35.2	0	100
43	61	1	35.9	0	100
43	62	1	36.1	0	100
43	63	1	36.75	0	100
43	64	1	35.4	0	100
44	1	0	0	0	0
44	2	0	0	0	0
44	4	0	0	0	0
44	5	0	0	0	0
44	6	0	0	0	0
44	7	0	0	0	0
44	8	0	0	0	0
44	9	0	0	0	0
44	11	0	0	0	0
44	12	0	0	0	0
44	13	0	0	0	0
44	15	0	0	0	0
44	18	0	0	0	0
44	19	0	0	0	0
44	23	1	34.5	0	100
44	24	1	34.1	0	100
44	25	1	36.5	0	100
44	26	1	35.05	0	100
44	27	1	35.85	0	100
44	29	1	35.6	0	100
44	35	1	33.35	0	100
44	36	1	35.6	0	100
44	37	1	51.9	0	100
44	39	1	43.25	0	100
44	40	1	41.9	0	100
44	41	1	37.4	0	100
44	45	1	33.5	0	100
44	49	1	35.35	0	100
44	50	1	71.6	0	100
44	51	1	49.3	0	100
44	52	1	35.3	0	100
44	56	0	0	0	0
44	57	0	0	0	0
44	58	1	38.35	0	100
44	59	1	35.45	0	100
44	61	1	35.85	0	100
44	64	1	34.7	0	100
45	1	0	0	0	0
45	2	0	0	0	0
45	5	0	0	0	0
45	6	0	0	0	0
45	7	0	0	0	0
45	8	0	0	0	0
45	9	0	0	0	0
45	11	1	24.75	0	100
45	12	0	0	0	0
45	13	0	0	0	0
45	15	0	0	0	0
45	19	0	0	0	0
45	23	1	41	0	100
45	25	1	59.9	0	100
45	26	1	60.75	0	100
45	27	1	60.75	0	100
45	29	1	64.7	0	100
45	36	1	42.15	0	100
45	37	1	34.15	0	100
45	39	1	33.5	0	100
45	40	1	35.55	0	100
45	41	1	36.85	0	100
45	49	1	34.65	0	100
45	51	1	32.9	0	100
45	52	1	63.6	0	100
45	56	1	22.95	0	100
45	57	0	0	0	0
45	58	1	32.65	0	100
45	59	1	85.4	0	100
45	64	1	34.1	0	100
46	1	0	0	0	0
46	2	0	0	0	0
46	3	0	0	0	0
46	4	0	0	0	0
46	5	0	0	0	0
46	6	0	0	0	0
46	7	0	0	0	0
46	8	0	0	0	0
46	9	0	0	0	0
46	10	0	0	0	0
46	11	0	0	0	0
46	12	0	0	0	0
46	13	1	23.2	0	100
46	14	0	0	0	0
46	15	0	0	0	0
46	16	0	0	0	0
46	17	1	24.3	0	100
46	18	0	0	0	0
46	19	1	23.9	0	100
46	20	1	22.55	0	100
46	21	0	0	0	0
46	22	0	0	0	0
46	23	1	65.6	0	100
46	24	1	39.75	0	100
46	25	1	42.15	0	100
46	26	1	41.95	0	100
46	27	1	41.75	0	100
46	28	1	38.9	0	100
46	29	1	39.65	0	100
46	30	1	38.05	0	100
46	31	1	44.25	0	100
46	32	1	38.75	0	100
46	33	1	39.2	0	100
46	34	1	36.7	0	100
46	35	1	66.6	0	100
46	36	1	40.2	0	100
46	37	0	0	0	0
46	38	1	38.9	0	100
46	39	1	35.45	0	100
46	40	1	36.3	0	100
46	41	1	36.85	0	100
46	43	0	0	0	0
46	44	1	33.35	0	100
46	45	1	41.1	0	100
46	47	1	41.8	0	100
46	48	1	43.5	0	100
46	49	0	0	0	0
46	50	1	31.8	0	100
46	51	1	36.75	0	100
46	52	1	39.9	0	100
46	53	1	39.9	0	100
46	54	0	0	0	0
46	55	0	0	0	0
46	56	0	0	0	0
46	57	0	0	0	0
46	58	1	33.85	0	100
46	59	1	39.6	0	100
46	60	1	39.2	0	100
46	61	1	35.1	0	100
46	62	1	35.35	0	100
46	63	1	41.05	0	100
46	64	1	34.25	0	100
47	1	0	0	0	0
47	2	0	0	0	0
47	4	0	0	0	0
47	5	0	0	0	0
47	6	0	0	0	0
47	7	0	0	0	0
47	8	0	0	0	0
47	9	1	26.35	0	100
47	10	0	0	0	0
47	11	1	28.4	0	100
47	12	0	0	0	0
47	13	1	23.6	0	100
47	15	0	0	0	0
47	16	0	0	0	0
47	18	0	0	0	0
47	19	1	25.9	0	100
47	22	0	0	0	0
47	23	1	41.1	0	100
47	24	1	59.05	0	100
47	25	1	86.7	0	100
47	26	1	82.5	0	100
47	27	1	80.55	0	100
47	29	1	61.1	0	100
47	33	1	49.1	0	100
47	35	1	42.15	0	100
47	36	1	41.8	0	100
47	37	1	36.2	0	100
47	39	1	37.5	0	100
47	40	1	37.65	0	100
47	41	1	37.3	0	100
47	44	1	36.1	0	100
47	45	1	59.55	0	100
47	48	1	90.3	0	100
47	49	1	36.8	0	100
47	50	1	33.6	0	100
47	51	1	34.15	0	100
47	52	1	61.1	0	100
47	53	1	56.6	0	100
47	56	0	0	0	0
47	57	0	0	0	0
47	58	1	34.4	0	100
47	59	1	58.95	0	100
47	60	1	49.75	0	100
47	61	0	0	0	0
47	64	0	0	0	0
48	1	0	0	0	0
48	2	0	0	0	0
48	4	0	0	0	0
48	5	0	0	0	0
48	6	0	0	0	0
48	7	0	0	0	0
48	8	0	0	0	0
48	9	1	27.2	0	100
48	11	1	27.2	0	100
48	12	0	0	0	0
48	13	1	23.5	0	100
48	15	0	0	0	0
48	16	0	0	0	0
48	18	0	0	0	0
48	19	1	26.95	0	100
48	22	0	0	0	0
48	23	1	44.2	0	100
48	24	1	61.2	0	100
48	25	1	84.2	0	100
48	26	1	86.8	0	100
48	27	1	86.1	0	100
48	29	1	66.6	0	100
48	33	1	48.2	0	100
48	35	1	44.35	0	100
48	36	1	45.6	0	100
48	37	1	37.1	0	100
48	39	1	37.75	0	100
48	40	1	38.1	0	100
48	41	1	40.4	0	100
48	44	1	37.35	0	100
48	45	1	61.2	0	100
48	49	1	37.2	0	100
48	50	1	36.1	0	100
48	51	1	35.4	0	100
48	52	1	64.1	0	100
48	53	1	58.4	0	100
48	56	0	0	0	0
48	57	0	0	0	0
48	58	1	34.6	0	100
48	59	1	61.65	0	100
48	61	0	0	0	0
48	64	0	0	0	0
49	41	1	50.1	0	100
49	51	1	37.7	0	100
50	1	0	0	0	0
50	2	0	0	0	0
50	4	0	0	0	0
50	5	0	0	0	0
50	6	1	26.8	0	100
50	7	0	0	0	0
50	8	0	0	0	0
50	9	0	0	0	0
50	11	0	0	0	0
50	12	0	0	0	0
50	13	0	0	0	0
50	15	0	0	0	0
50	18	0	0	0	0
50	19	0	0	0	0
50	23	1	32.75	0	100
50	24	1	33.85	0	100
50	25	1	34.75	0	100
50	26	1	35.4	0	100
50	27	1	34.7	0	100
50	29	1	35.7	0	100
50	35	1	32.45	0	100
50	36	1	33.2	0	100
50	37	1	50.4	0	100
50	39	1	39.5	0	100
50	40	1	41	0	100
50	41	1	37.7	0	100
50	45	1	33.65	0	100
50	49	1	35.35	0	100
50	51	1	52.4	0	100
50	52	1	35.35	0	100
50	56	0	0	0	0
50	57	0	0	0	0
50	58	1	36.1	0	100
50	59	1	33.15	0	100
50	61	1	33.95	0	100
50	64	1	33.85	0	100
51	41	1	37.1	0	100
52	6	1	23.4	0	100
52	15	0	0	0	0
52	37	1	38.4	0	100
52	41	1	39.2	0	100
52	49	1	37.35	0	100
52	51	1	34.5	0	100
52	56	1	24.95	0	100
52	58	1	32.45	0	100
53	1	0	0	0	0
53	2	0	0	0	0
53	4	0	0	0	0
53	5	0	0	0	0
53	6	0	0	0	0
53	7	0	0	0	0
53	8	0	0	0	0
53	9	0	0	0	0
53	11	1	27.6	0	100
53	12	0	0	0	0
53	13	0	0	0	0
53	15	0	0	0	0
53	16	0	0	0	0
53	18	0	0	0	0
53	19	1	26	0	100
53	23	1	40.7	0	100
53	24	1	51.8	0	100
53	25	1	56.45	0	100
53	26	1	56.55	0	100
53	27	1	56.3	0	100
53	29	1	52.6	0	100
53	35	1	40	0	100
53	36	1	41.6	0	100
53	37	1	37.35	0	100
53	39	1	39.2	0	100
53	40	1	37.65	0	100
53	41	1	37.3	0	100
53	44	1	37	0	100
53	45	1	50	0	100
53	49	1	33.95	0	100
53	50	1	33.55	0	100
53	51	1	34.15	0	100
53	52	1	51.4	0	100
53	56	0	0	0	0
53	57	0	0	0	0
53	58	1	34.75	0	100
53	59	1	51.3	0	100
53	61	1	35.1	0	100
53	64	1	36.85	0	100
54	1	1	24.35	0	100
54	2	0	0	0	0
54	3	0	0	0	0
54	4	1	24.85	0	100
54	5	0	0	0	0
54	6	0	0	0	0
54	7	0	0	0	0
54	8	0	0	0	0
54	9	1	33.6	0	100
54	10	1	31.35	0	100
54	11	1	32.45	0	100
54	12	1	30.75	0	100
54	13	0	0	0	0
54	14	1	31.7	0	100
54	15	0	0	0	0
54	16	0	0	0	0
54	18	1	33.4	0	100
54	19	0	0	0	0
54	20	1	31.6	0	100
54	21	1	41.8	0	100
54	22	1	37.7	0	100
54	23	0	0	0	0
54	24	0	0	0	0
54	25	0	0	0	0
54	26	0	0	0	0
54	27	0	0	0	0
54	28	0	0	0	0
54	29	0	0	0	0
54	32	0	0	0	0
54	33	0	0	0	0
54	34	0	0	0	0
54	35	0	0	0	0
54	36	0	0	0	0
54	37	0	0	0	0
54	38	0	0	0	0
54	39	0	0	0	0
54	40	0	0	0	0
54	41	0	0	0	0
54	43	0	0	0	0
54	44	0	0	0	0
54	45	0	0	0	0
54	47	0	0	0	0
54	48	0	0	0	0
54	49	0	0	0	0
54	50	0	0	0	0
54	51	0	0	0	0
54	52	0	0	0	0
54	53	0	0	0	0
54	56	1	30.8	0	100
54	57	1	37.1	0	100
54	58	0	0	0	0
54	59	0	0	0	0
54	60	0	0	0	0
54	61	0	0	0	0
54	62	0	0	0	0
54	63	0	0	0	0
54	64	0	0	0	0
55	1	1	29.65	0	100
55	2	0	0	0	0
55	3	1	29.6	0	100
55	4	0	0	0	0
55	5	1	30.2	0	100
55	6	0	0	0	0
55	7	1	29.4	0	100
55	8	0	0	0	0
55	9	1	40.9	0	100
55	10	0	0	0	0
55	11	1	36.85	0	100
55	12	1	31.6	0	100
55	13	1	36.6	0	100
55	14	1	30.3	0	100
55	15	1	33.5	0	100
55	16	1	33.4	0	100
55	17	1	33.6	0	100
55	18	1	36.1	0	100
55	19	1	34.6	0	100
55	20	1	33.2	0	100
55	21	1	57.85	0	100
55	22	1	55.1	0	100
55	23	0	0	0	0
55	24	0	0	0	0
55	25	0	0	0	0
55	26	0	0	0	0
55	27	0	0	0	0
55	28	0	0	0	0
55	29	0	0	0	0
55	30	0	0	0	0
55	32	0	0	0	0
55	33	0	0	0	0
55	34	0	0	0	0
55	35	0	0	0	0
55	36	0	0	0	0
55	37	1	28.4	0	100
55	38	0	0	0	0
55	39	0	0	0	0
55	40	0	0	0	0
55	41	0	0	0	0
55	43	0	0	0	0
55	44	1	27.6	0	100
55	45	0	0	0	0
55	47	0	0	0	0
55	48	0	0	0	0
55	49	0	0	0	0
55	50	0	0	0	0
55	51	1	27.75	0	100
55	52	0	0	0	0
55	53	0	0	0	0
55	54	1	43.4	0	100
55	56	1	33.15	0	100
55	57	1	45.5	0	100
55	58	0	0	0	0
55	59	0	0	0	0
55	60	0	0	0	0
55	61	0	0	0	0
55	62	0	0	0	0
55	63	0	0	0	0
55	64	0	0	0	0
56	37	1	26.5	0	100
56	41	0	0	0	0
56	49	0	0	0	0
56	51	1	24.6	0	100
57	2	0	0	0	0
57	6	0	0	0	0
57	8	1	34.4	0	100
57	9	1	41.35	0	100
57	12	0	0	0	0
57	13	1	37.4	0	100
57	15	0	0	0	0
57	19	1	34.9	0	100
57	23	0	0	0	0
57	25	0	0	0	0
57	26	0	0	0	0
57	29	0	0	0	0
57	36	0	0	0	0
57	37	1	28.25	0	100
57	40	0	0	0	0
57	41	0	0	0	0
57	49	0	0	0	0
57	51	0	0	0	0
57	52	0	0	0	0
57	56	0	0	0	0
57	58	0	0	0	0
57	64	0	0	0	0
58	6	0	0	0	0
58	37	1	35.6	0	100
58	41	1	33.75	0	100
58	49	1	33.3	0	100
58	51	1	36.05	0	100
58	56	1	26.7	0	100
59	1	0	0	0	0
59	2	0	0	0	0
59	5	0	0	0	0
59	6	0	0	0	0
59	8	0	0	0	0
59	9	0	0	0	0
59	12	0	0	0	0
59	13	0	0	0	0
59	15	0	0	0	0
59	19	0	0	0	0
59	23	1	39.7	0	100
59	25	1	58.9	0	100
59	26	1	60.8	0	100
59	27	1	59.85	0	100
59	29	1	64.4	0	100
59	36	1	40.5	0	100
59	37	1	34.95	0	100
59	39	1	35.5	0	100
59	40	1	36.95	0	100
59	41	1	35.75	0	100
59	49	1	34.1	0	100
59	51	1	33.65	0	100
59	52	1	63.9	0	100
59	56	1	22.45	0	100
59	57	0	0	0	0
59	58	1	32.9	0	100
59	64	1	33.95	0	100
60	1	0	0	0	0
60	2	1	28.3	0	100
60	4	1	25.9	0	100
60	5	0	0	0	0
60	6	0	0	0	0
60	7	0	0	0	0
60	8	0	0	0	0
60	9	1	28.2	0	100
60	10	0	0	0	0
60	11	1	26.9	0	100
60	12	0	0	0	0
60	13	0	0	0	0
60	15	0	0	0	0
60	16	1	26	0	100
60	18	0	0	0	0
60	19	0	0	0	0
60	22	0	0	0	0
60	23	1	39.2	0	100
60	24	1	44.3	0	100
60	25	1	48.2	0	100
60	26	1	47.4	0	100
60	27	1	46.75	0	100
60	29	1	44.2	0	100
60	33	1	95.8	0	100
60	35	1	39.9	0	100
60	36	1	53.25	0	100
60	37	1	35.55	0	100
60	39	1	39.55	0	100
60	40	1	38.7	0	100
60	41	1	38.4	0	100
60	44	1	36.95	0	100
60	45	1	44.05	0	100
60	48	1	49.2	0	100
60	49	1	40.3	0	100
60	50	1	35.7	0	100
60	51	1	33.1	0	100
60	52	1	44.1	0	100
60	53	1	47.25	0	100
60	56	0	0	0	0
60	57	0	0	0	0
60	58	0	0	0	0
60	59	1	44.5	0	100
60	61	1	35.8	0	100
60	64	1	33.75	0	100
61	1	0	0	0	0
61	2	0	0	0	0
61	5	0	0	0	0
61	6	0	0	0	0
61	7	0	0	0	0
61	8	0	0	0	0
61	9	0	0	0	0
61	11	1	23.85	0	100
61	12	0	0	0	0
61	13	1	23.55	0	100
61	15	0	0	0	0
61	18	0	0	0	0
61	19	0	0	0	0
61	23	1	33.6	0	100
61	25	0	0	0	0
61	26	0	0	0	0
61	27	0	0	0	0
61	29	1	34.7	0	100
61	36	1	35.6	0	100
61	37	1	38.25	0	100
61	39	1	37.9	0	100
61	40	1	38.9	0	100
61	41	1	47.45	0	100
61	45	1	35.25	0	100
61	49	1	45.5	0	100
61	51	1	36.8	0	100
61	52	1	34.95	0	100
61	56	0	0	0	0
61	57	0	0	0	0
61	58	0	0	0	0
61	59	1	35.75	0	100
61	64	1	85.7	0	100
62	1	0	0	0	0
62	2	0	0	0	0
62	4	0	0	0	0
62	5	0	0	0	0
62	6	0	0	0	0
62	7	0	0	0	0
62	8	1	26.25	0	100
62	9	0	0	0	0
62	10	1	24.5	0	100
62	11	0	0	0	0
62	12	0	0	0	0
62	13	0	0	0	0
62	15	0	0	0	0
62	16	0	0	0	0
62	18	0	0	0	0
62	19	0	0	0	0
62	22	0	0	0	0
62	23	1	36.8	0	100
62	24	1	33	0	100
62	25	1	35.1	0	100
62	26	1	34.25	0	100
62	27	1	33.75	0	100
62	29	1	35.55	0	100
62	33	1	34.95	0	100
62	34	1	48	0	100
62	35	1	36.5	0	100
62	36	1	36.1	0	100
62	37	1	38.5	0	100
62	39	1	38.6	0	100
62	40	1	38.2	0	100
62	41	1	56	0	100
62	44	1	36.35	0	100
62	45	1	34.55	0	100
62	47	1	34.6	0	100
62	48	1	34.7	0	100
62	49	1	49.3	0	100
62	50	1	34.3	0	100
62	51	1	37.6	0	100
62	52	1	35.1	0	100
62	53	0	0	0	0
62	56	0	0	0	0
62	57	0	0	0	0
62	58	0	0	0	0
62	59	1	32.3	0	100
62	60	1	35	0	100
62	61	1	47.2	0	100
62	63	1	34	0	100
62	64	1	46.7	0	100
63	1	0	0	0	0
63	2	0	0	0	0
63	4	0	0	0	0
63	5	0	0	0	0
63	6	1	26.3	0	100
63	7	0	0	0	0
63	8	0	0	0	0
63	9	1	26.35	0	100
63	10	0	0	0	0
63	11	1	27.05	0	100
63	12	0	0	0	0
63	13	1	23.9	0	100
63	15	0	0	0	0
63	16	0	0	0	0
63	18	0	0	0	0
63	19	1	27.1	0	100
63	22	0	0	0	0
63	23	1	40.3	0	100
63	24	1	49.4	0	100
63	25	1	54.25	0	100
63	26	1	54.05	0	100
63	27	1	53.6	0	100
63	29	1	51	0	100
63	33	1	44.85	0	100
63	34	1	34.3	0	100
63	35	1	39.25	0	100
63	36	1	44.6	0	100
63	37	1	36.4	0	100
63	39	1	37.05	0	100
63	40	1	38.1	0	100
63	41	1	37.3	0	100
63	44	1	35.35	0	100
63	45	1	47.15	0	100
63	47	1	52.5	0	100
63	48	1	55.2	0	100
63	49	1	36.7	0	100
63	50	1	34.7	0	100
63	51	1	34.45	0	100
63	52	1	49.6	0	100
63	53	1	53.6	0	100
63	56	1	25.95	0	100
63	57	0	0	0	0
63	58	1	36.4	0	100
63	59	1	49.45	0	100
63	60	1	44.6	0	100
63	61	1	34.25	0	100
63	64	1	35.9	0	100
[truncated: 18 more rows]
